# Supplementary material for: Implications of human evolution and admixture for mitochondrial replacement therapy
Source: BMC Genomics. 2017 Feb 8;18:140. doi: 10.1186/s12864-017-3539-3 (PMC5299762; doi:10.1186/s12864-017-3539-3)
Supplement: Additional file 2: Table S2. — Counts of mtDNA haplogroups for the HGDP populations analyzed here. Global population distributions of mtDNA haplogroups are organized as shown for the 1KGP in Table 1. (XLSX 14 kb) [file 12864_2017_3539_MOESM2_ESM.xlsx]

## Sheet: HGDP-mtDNA
Sampling Source			African			East Asian		Euro-Indian			Asian
Continental Group	Country	Population	L0	L1	L2	D	N	H	J	T	M
Africa	Kenya	Bantu N.E.	5	1				5		1
Africa	South Africa	Bantu S.E. Pedi						1
Africa	South Africa	Bantu S.E. S.Sotho	1
Africa	South Africa	Bantu S.E. Tswana	2
Africa	South Africa	Bantu S.E. Zulu	1
Africa	South Africa	Bantu S.W. Herero						2
Africa	South Africa	Bantu S.W. Ovambo						1
Africa	Central African Republic	Biaka Pygmies	31			1
Africa	Senegal	Mandenka	7					15			2
Africa	Democratic Republic of Congo	Mbuti Pygmies	6	1				8
Africa	Namibia	San	5							1
Africa	Nigeria	Yoruba	5					19
America	Colombia	Colombians				9		4
America	Brazil	Karitiana						24
America	Mexico	Maya				23		2
America	Mexico	Pima				1		24
America	Brazil	Surui				3		18
Central South Asia	Pakistan	Balochi				14		8	3
Central South Asia	Pakistan	Brahui				15		9	1
Central South Asia	Pakistan	Burusho				15	3	5	2
Central South Asia	Pakistan	Hazara				15		9
Central South Asia	Pakistan	Kalash				21			4
Central South Asia	Pakistan	Makrani	2			12		10			1
Central South Asia	Pakistan	Pathan				15		5	3
Central South Asia	Pakistan	Sindhi	2		2	9		11	1
Central South Asia	China	Uygur				9		1
East Asia	Cambodia	Cambodians				6		5
East Asia	China	Dai				4		5			1
East Asia	China	Daur				1		8
East Asia	China	Han				17		9		1	7
East Asia	China	Han N				4		4			2
East Asia	China	Hezhen				5		4
East Asia	Japan	Japanese				13		14			2
East Asia	China	Lahu				5		5
East Asia	China	Miaozu				5		3			2
East Asia	China	Mongola				5		4			1
East Asia	China	Naxi				5		4
East Asia	China	Oroqen				3		6	1
East Asia	China	She				4		4			2
East Asia	China	Tu				4		6
East Asia	China	Tujia				7		2			1
East Asia	China	Xibo				3		6
East Asia	Siberia	Yakut				4		19	1	1
East Asia	China	Yizu				8		2
Europe	Russia Caucasus	Adygei				14		1	2
Europe	France	French				28	1
Europe	France	French Basque				21			3
Europe	Italy (Bergamo)	North Italian				13
Europe	Orkney Islands	Orcadian				14	1		1
Europe	Russia	Russian				22	1		2
Europe	Italy	Sardinian				20			8
Europe	Italy	Tuscan				8
Middle Est	Israel (Negev)	Bedouin	6			32		5	3		2
Middle Est	Israel (Carmel)	Druze				43		1	2	1
Middle Est	Algeria (Mzab)	Mozabite				23		5	2
Middle Est	Israel (Central)	Palestinian				38	1	11	1
Oceania	Bougainville	NAN Melanesian				6		13
Oceania	New Guinea	Papuan				5		12
