# Supplementary material for: Implications of human evolution and admixture for mitochondrial replacement therapy
Source: BMC Genomics. 2017 Feb 8;18:140. doi: 10.1186/s12864-017-3539-3 (PMC5299762; doi:10.1186/s12864-017-3539-3)
Supplement: Additional file 3: Table S3. — Counts of Y-DNA haplogroups for the 1KGP populations analyzed here. Global population distributions of Y-DNA haplogroups are organized as shown for the mtDNA haplogroups in Table 1. (XLSX 13 kb) [file 12864_2017_3539_MOESM3_ESM.xlsx]

## Sheet: 1KGP-YDNA
	Cont	Pop	African							Asian									IndoEuropean							Indian											Nat
			A0	A1a	B	B2	E1a	E1b	E2	C1	C3	D2	F	O1	O2	O3	N	N1	I1	I2	J1	J2	G2	R1a	R1b	C5	G1	H	H0	H1	H2	K2	L1	Q1b	R2	T	Q1a
African	AFR	ESN						53
	AFR	GWD	1	3	1		11	38	1
	AFR	LWK				3		40	2
	AFR	MSL			2		2	37															1
	AFR	YRI					4	47	1
East Asian	ASN	CDX									2			10	22	16
	ASN	CHB									3			5	7	23	5	1					1		1
	ASN	CHS									1			2	8	41
	ASN	JPT								4	2	20			20	10
	ASN	KHV									1		1	2	16	22	1	1																			2
European	EUR	CEU																	8	4	1	1	3	2	30
	EUR	FIN																23	9	1	1			3	1
	EUR	GBR																	6	1		1		4	34
	EUR	IBS						2												2	1	6	2	1	39											1
	EUR	TSI						4											2		1	15	2	2	24											3
Indian	IND	BEB									1				2	2						5		9		2		5		10			2	1	3
	IND	GIH																				5		16	1	12	2	1		11			5		5
	IND	ITU															1					4		16		1			5	9	2	1	8	1	12
	IND	PJL																			1	12	4	17		1			1	2			2	1	6		1
	IND	STU																				8		15		1		1	6	9			10		3		2
AdmixedAmerican	AMR	ACB	1				2	31											3	3					7
	AMR	ASW						17	1										1	2					5
	AMR	CLM						8												1	6				24											1	3
	AMR	MXL						5											1				2		14											1	10
	AMR	PEL						2											1		3	1		1	9												24
	AMR	PUR				1	1	14												3	1	3	2		27											2
